# Supplementary material for: Toward Intelligent Rehabilitation Program Management: A System-Level Review of AI Architectures
Source: Bioengineering (Basel). 2026 May 7;13(5):539. doi: 10.3390/bioengineering13050539 (PMC13203811; doi:10.3390/bioengineering13050539)
Supplement: Supplementary file 1 [file bioengineering-13-00539-s001.zip]

Archive with 1 entries (1 files):
- bioengineering-4152497 -Table S1[Included studies table auto-extracted from the manuscript reference list].xlsx
