# Supplementary material for: Toward Intelligent Rehabilitation Program Management: A System-Level Review of AI Architectures
Source: Bioengineering (Basel). 2026 May 7;13(5):539. doi: 10.3390/bioengineering13050539 (PMC13203811; doi:10.3390/bioengineering13050539)
Supplement: Supplementary file 1 [file bioengineering-13-00539-s001.zip › bioengineering-4152497 -Table S1[Included studies table auto-extracted from the manuscript reference list].xlsx]

## Sheet: Table S1
Supplementary Materials. Included studies table auto-extracted from the manuscript reference list
Ref No.	Author (Year)	Citation / Study	Rehabilitation domain	Management layer	AI methodology	Validation level	Reported effectiveness
1	Morone (2025)	Morone G, Carbonetti R, Martino Cinnera A, Malfitano C, Bisirri A, Negrini F; REHALISE Group. Artificial intelligence in rehabilitation: a living systematic mapping review - first release. Eur J Phys Rehabil Med. 2025 Oct;61(5):694-708. doi: 10.23736/S1973-9087.25.09331-1	General rehabilitation	Cross-layer / conceptual	Mixed AI methods / review	Empirical / not stated	Overall benefits summarized, but evidence remains heterogeneous
2	Liu (2025)	Liu, H.; Xie, Q. Applications of Artificial Intelligence in Rehabilitation: Technological Innovation and Transformation of Clinical Practice. SLAS Technol. 2025, 35, 100360. https://doi.org/10.1016/j.slast.2025.100360.	General rehabilitation	Cross-layer / conceptual	Mixed AI methods / review	Empirical / not stated	Overall benefits summarized, but evidence remains heterogeneous
3	Korteling (2021)	Korteling JEH, van de Boer -Visschedijk GC, Blankendaal RAM, Boonekamp RC, Eikelboom AR. Human - versus Artificial In- telligence. Front Artif Intell 2021, 4:622364 , https://www.frontiersin.org/journals/artificial-intelligence/articles/10.3389/frai.2021.622364/full .	General health / AI context	Cross-layer / conceptual	Mixed AI methods / review	Empirical / not stated	Not explicitly reported in citation; manual verification recommended
4	Varnosfaderani (2024)	Maleki Varnosfaderani S, Forouzanfar M. The Role of AI in Hospitals and Clinics: Transforming Healthcare in the 21st Century. Bioengineering (Basel). 2024 Mar 29;11(4):337. PMID: 38671759; PMCID: PMC11047988 . https://doi.org/10.3390/bioengineering11040337	General health / AI context	Cross-layer / conceptual	Mixed AI methods / review	Empirical / not stated	Not explicitly reported in citation; manual verification recommended
5	French (2022)	French MA, Roemmich RT, Daley K, Beier M, Penttinen S, Raghavan P, et al. Precision rehabilitation: optimizing function, adding value to health care. Arch Phys Med Rehabil 2022,:1233-9. 10.1016/j.apmr.2022.01.154	General rehabilitation	Cross-layer / conceptual	Mixed digital / AI methods	Empirical / not stated	Not explicitly reported in citation; manual verification recommended
6	Alsobhi (2022)	Alsobhi M, Khan F, Chevidikunnan MF, Basuodan R, Shawli L, Neamatallah Z. Physical Therapists’ Knowledge, and Attitudes Regarding Artificial Intelligence Applications in Health Care and Rehabilitation: Cross-sectional Study. J Med Internet Res. 2022, 24, (10): e39565. https://pubmed.ncbi.nlm.nih.gov/36264614/	General rehabilitation	Cross-layer / conceptual	Mixed AI methods / review	Cross-sectional study	Describes clinician attitudes/acceptance rather than treatment efficacy
7	Santilli (2023)	Santilli V., Mangone M., Diko A., Alviti F., Bernetti A., et al. The Use of Machine Learning for Inferencing the Effectiveness of a Rehabilitation Program for Orthopedic and Neurological Patients. Int. J. Environ. Res. Public Health 2023, 20, 5575. https://doi.org/10.3390/ijerph20085575.	Musculoskeletal / physical rehabilitation	Cross-layer / conceptual	Machine learning	Empirical / not stated	Not explicitly reported in citation; manual verification recommended
9	Khalid (2024)	Khalid UB, Naeem M, Stasolla F, Syed MH, Abbas M, Coronato A. Impact of AI -Powered Solutions in Rehabilitation Process: Recent Improvements and Future Trends. Int J Gen Med. 2024 Mar 12; 17:943-969. doi: 10.2147/IJGM.S453903. PMID: 38495919; PMCID: PMC10944308. https://pubmed.ncbi.nlm.nih.gov/38495919/	General rehabilitation	Cross-layer / conceptual	Mixed AI methods / review	Empirical / not stated	Overall benefits summarized, but evidence remains heterogeneous
10	Cui (2023)	Cui, D., Janela, D., Costa, F. et al. Randomized-controlled trial assessing a digital care program versus conventional physiother- apy for chronic low back pain. npj Digit. Med. 6, (2023). https://doi.org/10.1038/s41746-023-00870-3	Musculoskeletal / physical rehabilitation	Therapy planning & optimization	Mixed AI methods / review	RCT	Comparable or improved outcomes versus conventional rehabilitation
11	Zhang (2017)	Juanjuan Zhang et al., Human -in-the-loop optimization of exoskeleton assistance during walking. Science356,1280-1284. 2017. DOI:10.1126/science. aal5054. https://pubmed.ncbi.nlm.nih.gov/28642437/	Spinal cord injury rehabilitation	Therapy planning & optimization	Robotics / adaptive control	Empirical / not stated	Supports personalization and adaptive therapy adjustment
12	Archer (2024)	Kristin R Archer, Theresa D Ellis. Advances in Rehabilitation Technology to Transform Health. Physical Therapy 2024,, 2, https://doi.org/10.1093/ptj/pzae008 .	General rehabilitation	Cross-layer / conceptual	Mixed digital / AI methods	Empirical / not stated	Not explicitly reported in citation; manual verification recommended
13	Boltaboyeva (2025)	Boltaboyeva, A.; Baigarayeva, Z.; Imanbek, B.; Ozhikenov, K.; Getahun, A.J.; Aidarova, T.; Karymsakova, N. A Review of Inno- vative Medical Rehabilitation Systems with Scalable AI -Assisted Platforms for Sensor -Based Recovery Monitoring. Appl. Sci. 2025, 15, 6840. https://doi.org/10.3390/app15126840	Spinal cord injury rehabilitation	Real-time monitoring & adaptation	Sensor analytics / signal processing	Review	Supports remote monitoring, adherence, or real-time feedback
14	El-Banna	El-Banna, M.M.; Rizvi, M.R.; Sami, W.; Sharma, A.; Atyeh , R.R. Digital and Intelligent Rehabilitation Technologies in Stroke and Neurological Disorders: A Systematic Review of Artificial Intelligence, Virtual Reality, Gamification, and Emerging Ther-	Stroke rehabilitation	Real-time monitoring & adaptation	VR/XR with AI/adaptive analytics	Systematic review	Improved engagement and/or functional-cognitive outcomes
15	Huang (2024)	Huang Y, Yang B, Wong TW -L, Ng SSM and Hu X (2024) Personalized robots for long -term telerehabilitation after stroke: a perspective on technological readiness and clinical translation. Front. Rehabil. Sci. 4:1329927. doi: 10.3389/fresc.2023.1329. https://www.frontiersin.org/journals/rehabilitation-sciences/articles/10.3389/fresc.2023.1329927/full	Stroke rehabilitation	Therapy planning & optimization	Robotics / adaptive control	Perspective	Supports personalization and adaptive therapy adjustment
16	Dresser (2023)	Dresser LP, Kohn MA. Artificial Intelligence and the Evaluation and Treatment of Stroke. Dela J Public Health. 2023 Aug 31;9(3):82-84. doi: 10.32481/djph.2023.08.014. PMID: 37701474; PMCID: PMC10494798. https://pmc.ncbi.nlm.nih.gov/articles/PMC10494798/	Stroke rehabilitation	Cross-layer / conceptual	Mixed AI methods / review	Empirical / not stated	Not explicitly reported in citation; manual verification recommended
17	Xiong (2021)	Xiong, Jiaqing; Chen, Jian; Lee, Pooi See. Functional Fibers and Fabrics for Soft Robotics, Wearables, and Human –Robot Inter- face. 2021. Advanced Materials. 33 (19): e2002640. Bibcode:2021AdM....3302640X. doi:10.1002/adma.202002640. hdl:10356/148771. ISSN 0935-9648. PMC 11468729. PMID 33025662. https://pubmed.ncbi.nlm.nih.gov/33025662/	General health / AI context	Real-time monitoring & adaptation	Robotics / adaptive control	Empirical / not stated	Supports remote monitoring, adherence, or real-time feedback
18	Proietti (2024)	Proietti T, Nuckols K, Grupper J, Lucena DSD, Inirio B, Porazinski K, Wagner D, Cole T, Glover C, Mendelowitz S, Herman M, Breen J, Lin D, Walsh C. Combining soft robotics and telerehabilitation for improving motor function after stroke. Wearable Technologies 2024;5: e1. doi:10.1017/WTC.2023.26. https://pubmed.ncbi.nlm.nih.gov/38510985/	Stroke rehabilitation	Real-time monitoring & adaptation	Robotics / adaptive control	Empirical / not stated	Supports remote monitoring, adherence, or real-time feedback
19	Tejera (2021)	de la Tejera, J.A.; Bustamante-Bello, R.; Ramirez-Mendoza, R.A.; Izquierdo-Reyes, J. Systematic Review of Exoskeletons towards a General Categorization Model Proposal. Appl. Sci. 2021, 11, 76. https://doi.org/10.3390/app11010076	Spinal cord injury rehabilitation	Real-time monitoring & adaptation	Robotics / adaptive control	Systematic review	Supports assisted training and functional engagement
20	Robot (2022)	Carbone G and Gonçalves. Robot -assisted rehabilitation for neurological disorders. Front. Robot. AI 2022, 9:1014681. https://doi.org/10.3389/frobt.2022.1014681	Neurological rehabilitation	Real-time monitoring & adaptation	Robotics / adaptive control	Empirical / not stated	Supports assisted training and functional engagement
21	Calderone (2024)	Calderone A, Latella D, Bonanno M, Quartarone A, Mojdehdehbaher S, Celesti A, Calabrò RS. Towards Transforming Neu- rorehabilitation: The Impact of Artificial Intelligence on Diagnosis and Treatment of Neurological Disorders. Biomedicines. 2024 Oct 21;12(10):2415. https://doi.org/10.3390/biomedicines12102415	Neurological rehabilitation	Patient stratification	Mixed AI methods / review	Empirical / not stated	Not explicitly reported in citation; manual verification recommended
22	Ye (2025)	Ye, D., Luo, H., Winstein, C. et al. Towards AI-based precision rehabilitation via contextual model-based reinforcement learning. J NeuroEngineering Rehabil 22, (2025). https://doi.org/10.1186/s12984-025-01771-0	General rehabilitation	Cross-layer / conceptual	Reinforcement learning	Empirical / not stated	Not explicitly reported in citation; manual verification recommended
23	Nguyen (2024)	Nguyen TNQ, García-Rudolph A, Saurí J and Kelleher JD. Multi-task learning for predicting quality-of-life and independence in activities of daily living after stroke: a proof -of-concept study. Front. Neurol. 2024, 15:1449234. https://doi.org/10.3389/fneur.2024.1449234	Stroke rehabilitation	Outcome/prognostic modeling	Predictive modeling / ML	Empirical / not stated	Improved prediction/diagnostic support reported
24	Attoh-Mensah (2025)	Attoh-Mensah E, Boujut A, Desmons M and Perrochon A (2025) Artificial intelligence in personalized rehabilitation: current applications and a SWOT analysis. Front. Digit. Health 7:1606088. https://doi.org/10.3389/fdgth.2025.1606088	General rehabilitation	Therapy planning & optimization	Mixed AI methods / review	Empirical / not stated	Supports personalization and adaptive therapy adjustment
25	Zonayed (2025)	Md Zonayed, Rumana Tasnim, Sayma Sultana Jhara, Mariam Akter Mimona, Molla Rashied Hussein, Md Hosne Mobarak, Umme Salma, Machine learning and IoT in healthcare: Recent advancements, challenges & future direction, Advances in Bi-omarker Sciences and Technology, Volume 7, 2025, Pages 335-364, ISSN 2543-1064, https://doi.org/10.1016/j.abst.2025.08.006.	General rehabilitation	Therapy planning & optimization	Machine learning	Systematic review	Supports personalization and adaptive therapy adjustment
26	Quan (2024)	Quan W., Liu S., Cao M., Zhao J. A Comprehensive Review of Virtual Reality Technology for Cognitive Rehabilitation in Pa- tients with Neurological Conditions. Appl. Sci. 2024, 14, 6285. https://doi.org/10.3390/app14146285	Spinal cord injury rehabilitation	Real-time monitoring & adaptation	VR/XR with AI/adaptive analytics	Review	Improved engagement and/or functional-cognitive outcomes
27	PMCID (2023)	Sokołowska B. Impact of Virtual Reality Cognitive and Motor Exercises on Brain Health. Int J Environ Res Public Health . 2023 Feb 25;20(5):4150. https://doi.org/10.3390/ijerph20054150 . PMID: 36901160; PMCID: PMC10002333.	Cognitive / neurological rehabilitation	Real-time monitoring & adaptation	VR/XR with AI/adaptive analytics	Empirical / not stated	Improved engagement and/or functional-cognitive outcomes
28	Shahmoradi (2022)	Shahmoradi L, Mohammadian F, Rahmani Katigari M. A Systematic Review on Serious Games in Attention Rehabilitation and Their Effects. Behav Neurol. 2022 Feb 26; 2022:2017975. https://doi.org/10.1155/2022/2017975 PMID: 35256889; PMCID: PMC8898139.	Neurodevelopmental rehabilitation	Real-time monitoring & adaptation	VR/XR with AI/adaptive analytics	Systematic review	Improved engagement and/or functional-cognitive outcomes
29	Georgiev (2021)	Georgiev DD, Georgieva I, Gong Z, Nanjappan V, Georgiev GV. Virtual Reality for Neurorehabilitation and Cognitive Enhance- ment. Brain Sci. 2021 Feb 11;11(2):221. https://doi.org/10.3390/brainsci11020221 . PMID: 33670277; PMCID: PMC7918687.	Spinal cord injury rehabilitation	Real-time monitoring & adaptation	VR/XR with AI/adaptive analytics	Empirical / not stated	Improved engagement and/or functional-cognitive outcomes
30	Saldana (2020)	Saldana D, Neureither M, Schmiesing A, Jahng E, Kysh L, Roll SC, Liew SL. Applications of Head-Mounted Displays for Virtual Reality in Adult Physical Rehabilitation: A Scoping Review. I am J Occup Ther. 2020 Sep/Oct;74(5):7405205060p1-7405205060p15. https://doi.org/10.5014/ajot.2020.041442 . PMID: 32804624; PMCID: PMC7430729.	General rehabilitation	Real-time monitoring & adaptation	VR/XR with AI/adaptive analytics	Scoping review	Improved engagement and/or functional-cognitive outcomes
31	Tokgöz (2022)	Tokgöz P, Stampa S, Wähnert D, Vordemvenne T, Dockweiler C. Virtual Reality in the Rehabilitation of Patients with Injuries and Diseases of Upper Extremities. Healthcare (Basel). 2022 Jun 16;10(6):1124. https://doi.org/10.3390/healthcare10061124 . PMID: 35742176; PMCID: PMC9222955.	Musculoskeletal / physical rehabilitation	Real-time monitoring & adaptation	VR/XR with AI/adaptive analytics	Empirical / not stated	Improved engagement and/or functional-cognitive outcomes
32	Jleli (2024)	Mohamed Jleli, Bessem Samet and Ashit Kumar Dutta. Artificial Intelligence -driven Remote Monitoring Model for Physical Rehabilitation. JDR. 2024. Vol. 3(1). https://doi.org/10.57197/JDR-2023-0065	General rehabilitation	Real-time monitoring & adaptation	Sensor analytics / signal processing	Empirical / not stated	Supports remote monitoring, adherence, or real-time feedback
33	Prats-Bisbe (2024)	Prats-Bisbe A, López-Carballo J, García-Molina A, Leno-Colorado D, García-Rudolph A, Opisso E, Jané R. Virtual Reality–Based Neurorehabilitation Support Tool for People with Cognitive Impairments Resulting from an Acquired Brain Injury: Usability and Feasibility Study. JMIR Neurotech 2024, 3: e50538 https://doi.org/10.2196/50538 .	Cognitive / neurological rehabilitation	Real-time monitoring & adaptation	VR/XR with AI/adaptive analytics	Feasibility study	Feasibility/usability demonstrated
34	Wang (2021)	Wang, L., Li, P., Hou, M., Zhang, X., Cao, X., & Li, H. Construction of a risk prediction model for Alzheimer’s disease in th e elderly population. BMC Neurology 2021, 21,. https://pubmed.ncbi.nlm.nih.gov/34233656/	Neurodegenerative rehabilitation	Outcome/prognostic modeling	Predictive modeling / ML	Empirical / not stated	Improved prediction/diagnostic support reported
35	Zhao (2021)	Zhao X., Ang C. K. E., Acharya U. R., & Cheong, K. H. Application of Artificial Intelligence techniques for the detection of Alzheimer’s disease using structural MRI images. Biocybernetics and Biomedical Engineering 2021, 41(2),–473. https://www.sci- encedirect.com/science/article/pii/S0208521621000127?via%3Dihub	Neurodegenerative rehabilitation	Patient stratification	Predictive modeling / ML	Empirical / not stated	Improved prediction/diagnostic support reported
36	Fabrizio (2021)	Fabrizio C., Termine A., Caltagirone C., & Sancesario, G. Artificial intelligence for Alzheimer’s disease: Promise or challen ge? Diagnostics 2021, 11(8), 1473. https://www.mdpi.com/2075-4418/11/8/1473	Neurodegenerative rehabilitation	Cross-layer / conceptual	Mixed AI methods / review	Empirical / not stated	Not explicitly reported in citation; manual verification recommended
37	Battista (2020)	Battista P., Salvatore C., Berlingeri M., Cerasa A., & Castiglioni, I. Artificial intelligence and neuropsychological measures: The case of Alzheimer’s disease. Neuroscience & Biobehavioral Reviews 2020,,–228 https://pubmed.ncbi.nlm.nih.gov/32437744/	Neurodegenerative rehabilitation	Cross-layer / conceptual	Mixed AI methods / review	Review	Overall benefits summarized, but evidence remains heterogeneous
38	Kopalli (2025)	Kopalli, Spandana Rajendra et al. Artificial intelligence in stroke rehabilitation: From acute care to long -term recovery. Neuro- science 2025, Volume, –. 10.1016/j.neuroscience.2025.03.017 https://pubmed.ncbi.nlm.nih.gov/40068721/	Stroke rehabilitation	Cross-layer / conceptual	Mixed AI methods / review	Empirical / not stated	Not explicitly reported in citation; manual verification recommended
39	Luca (2024)	Catalina Luca, Ilie Onu *, Sardaru Dragos, Daniela Matei, Robert Fuior * and Calin Corciova, The use of Artificial Intelligen ce (AI) in the Management of Medical Rehabilitation Programs, Preprints.org (www.preprints.org) | NOT PEER -REVIEWED | Posted: 11 October 2024 https://doi.org/10.20944/preprints202410.0925.v1	General rehabilitation	Cross-layer / conceptual	Mixed AI methods / review	Preprint / non-peer-reviewed	Conceptual/descriptive source; direct effectiveness not reported
40	Rajaraman (2024)	Rajaraman, S. Artificial Intelligence in Neuro Degenerative Diseases: Opportunities and Challenges. In: Gaur, L., Abraham, A., Ajith, R. (eds) AI and Neuro -Degenerative Diseases. Studies in Computational Intelligence , 2024, vol 1131. Springer, Cham. https://doi.org/10.1007/978-3-031-53148-4_8	General health / AI context	Cross-layer / conceptual	Mixed AI methods / review	Book chapter / encyclopedia	Conceptual/descriptive source; direct effectiveness not reported
41	Khan (2023)	Khan MA, Fares H, Ghayvat H, Brunner IC, Puthusserypady S, Razavi B, Lansberg M, Poon A, Meador KJ. A systematic review on functional electrical stimulation-based rehabilitation systems for upper limb post-stroke recovery. Front Neurol. 2023 Dec 8; 14:1272992. https://doi.org/10.3389/fneur.2023 1272992. PMID: 38145118; PMCID: PMC10739305.	Stroke rehabilitation	Cross-layer / conceptual	Mixed digital / AI methods	Systematic review	Overall benefits summarized, but evidence remains heterogeneous
42	Brouwers (2024)	Brouwers R.W.M., Scherrenberg M., Kemps, H.M.C. et al. Cardiac telerehabilitation: status and future perspectives. Neth Heart J 2024, 32, 31–37. https://doi.org/10.1007/s12471-023-01833-9.	Cardiovascular rehabilitation	Real-time monitoring & adaptation	Mixed digital / AI methods	Perspective	Supports remote monitoring, adherence, or real-time feedback
43	Bryant (2022)	Bryant M.S., Fedson S.E., Schutz A. et al. Telerehabilitation: Future of Phase II Cardiac Rehabilitation: Review of Preliminary Outcomes. J Med Syst 2022, 46, 94, https://doi.org/10.1007/s10916-022-01878-0	Cardiovascular rehabilitation	Real-time monitoring & adaptation	Mixed digital / AI methods	Review	Supports remote monitoring, adherence, or real-time feedback
44	American College of Cardiology (2024)	The Potential of AI in Cardiovascular Care. American College of Cardiology, 2024, https://www.acc.org/latest-in-cardiology/articles/2024/06/24/16/51/the-potential-of-ai-in-cardiovascular-care-focus-of-review (accessed on 01.02.2025).	Cardiovascular rehabilitation	Cross-layer / conceptual	Mixed AI methods / review	Review	Overall benefits summarized, but evidence remains heterogeneous
45	Mierlo (2024)	van Mierlo RFR, Houben VJG, Rikken SAOF, Gómez-Doblas JJ, Lozano-Torres J, van 't Hof AWJ. Cardiac (tele)rehabilitation in routine clinical practice for patients with coronary artery disease: protocol of the REHAB + trial. Front Cardiovasc Med. 2024 Jul 29; 11:1387148. https://doi.org/10.3389/fcvm.2024.1387148. PMID: 39224752; PMCID: PMC11367104.	Cardiovascular rehabilitation	System-level coordination	Mixed digital / AI methods	Study protocol	Protocol only; no effectiveness outcomes reported
46	Porciuncula (2018)	Porciuncula F, Roto AV, Kumar D, Davis I, Roy S, Walsh CJ, Awad LN. Wearable Movement Sensors for Rehabilitation: A Focused Review of Technological and Clinical Advances. PM R. 2018 Sep;10(9 Suppl 2): S220 -S232. https://doi.org/10.1016/j.pmrj.2018.06.013 Erratum in: PM R . 2018 Dec;10(12):1437. doi: 10.1016/j.pmrj.2018.12.002. PMID: 30269807; PMCID: PMC6700726.	General rehabilitation	Real-time monitoring & adaptation	Sensor analytics / signal processing	Review	Supports remote monitoring, adherence, or real-time feedback
47	Reddy (2025)	Reddy, K.J. (2025). Technological Innovations in Rehabilitation: Artificial Intelligence. In: Innovations in Neurocognitive Reha- bilitation. Springer, Cham. https://doi.org/10.1007/978-3-031-88117-6_5	Cognitive / neurological rehabilitation	Cross-layer / conceptual	Mixed AI methods / review	Book chapter / encyclopedia	Conceptual/descriptive source; direct effectiveness not reported
48	Zhang (2025)	Zhichao Zhang, Lehua Yu, AI and stroke rehabilitation: The past, present and future, Regenesis Repair Rehabilitation, Volume 1, Issue 4, 2025, Pages 6-11, ISSN 2950-5755, https://doi.org/10.1016/j.rerere.2025.05.002.	Stroke rehabilitation	Cross-layer / conceptual	Mixed AI methods / review	Empirical / not stated	Not explicitly reported in citation; manual verification recommended
49	Kim (2025)	Kim, R.Y., Biller, O.M. & Mulcahey, M.J. Evaluating therapeutic effects of exoskeletons and FES in SCI: integrative review of the literature. Spinal Cord 63,–332 (2025). https://doi.org/10.1038/s41393-025-01085-x	Spinal cord injury rehabilitation	Real-time monitoring & adaptation	Robotics / adaptive control	Integrative review	Supports assisted training and functional engagement
50	Khalifa (2025)	Khalifa, A.A., Ibrahim, M.A. (2025). Artificial Intelligence, Rehabilitation, and Physical Disabilities. In: Bennett, G., Goo dall, E. (eds) The Palgrave Encyclopedia of Disability. Palgrave Macmillan, Cham. https://doi.org/10.1007/978-3-031-40858-8_541-1	Neurological rehabilitation	Cross-layer / conceptual	Mixed AI methods / review	Book chapter / encyclopedia	Conceptual/descriptive source; direct effectiveness not reported
51	Mojar-Bastami (2025)	Mohajer-Bastami, A.; Moin, S.; Ahmad, S.; Ahmed, A.R.; Pouwels, S.; Hajibandeh, S.; Yang, W.; Parmar, C.; Kermansaravi, M.; Khalil, M.; et al. Artificial intelligence in healthcare: Applications, challenges, and future directions. A narrative review informed by international, multidisciplinary expertise. Front. Digit. Health 2025, 7, 1644041. https://doi.org/10.3389/fdgth.2025.1644041.	General health / AI context	Cross-layer / conceptual	Mixed AI methods / review	Empirical / not stated	Not explicitly reported in citation; manual verification recommended
52	Bryan (2012)	Bryan, C.; Hernandez, A.M. Magnitudes of decline on Automated Neuropsychological Assessment Metrics subtest scores relative to predeployment baseline performance among service members evaluated for traumatic brain injury in Iraq. J. Head Trauma Rehabil. 2012, 27, 45–54. https://doi.org/10.1097/HTR.0b013e318238f146 PMID: 22218202.	General health / AI context	Cross-layer / conceptual	Mixed AI methods / review	Empirical / not stated	Not explicitly reported in citation; manual verification recommended
53	Lopez (2024)	Lopez, John. "Sword Health Raises $30 Million, Value Skyrockets to $3 Billion; Introduces AI-Powered Virtual Physical Therapy Platform". Tech Times. Retrieved 2024-12-04.	General health / AI context	Cross-layer / conceptual	Mixed AI methods / review	Empirical / not stated	Not explicitly reported in citation; manual verification recommended
54	Borasio (2023)	Borasio F., Mascheretti S., Lorusso M.L. New Digital Technologies for Diagnosis and Rehabilitation of Neurodevelopmental Disorders. Appl. Sci. 2023, 13, 12165. https://doi.org/10.3390/app132212165.	Spinal cord injury rehabilitation	Patient stratification	Mixed digital / AI methods	Empirical / not stated	Not explicitly reported in citation; manual verification recommended
55	Bermo (2020)	Bermo, Mohammed S.; Patterson, David; Sharar, Sam R.; Hoffman, Hunter; Lewis, David H. Virtual Reality to Relieve Pain in Burn Patients Undergoing Imaging and Treatment. Topics in Magnetic Resonance Imaging . 2020, 29 (4): –208. https://doi.org/10.1097/RMR.0000000000000248 PMID 32511197. S2CID 219550690.	Musculoskeletal / physical rehabilitation	Real-time monitoring & adaptation	VR/XR with AI/adaptive analytics	Empirical / not stated	Improved engagement and/or functional-cognitive outcomes
56	Times (2020)	Johanna S. Kaplan; David F. Toli. Exposure Therapy for Anxiety Disorders". Psychiatric Times. Psychiatric Times, 2020, Vol 28 No 9. 28 (9). Archived from the original on 15 May 2020	General health / AI context	Cross-layer / conceptual	Mixed digital / AI methods	Empirical / not stated	Not explicitly reported in citation; manual verification recommended
57	Soleimani (2024)	Soleimani M., Ghazisaeedi M. & Heydari, S. The efficacy of virtual reality for upper limb rehabilitation in stroke patients: a systematic review and meta-analysis. BMC Med Inform Decis Mak 2024, 24,. https://doi.org/10.1186/s12911-024-02534-y	Stroke rehabilitation	Real-time monitoring & adaptation	VR/XR with AI/adaptive analytics	Systematic review/meta-analysis	Improved engagement and/or functional-cognitive outcomes
58	Scassellati (2020)	Scassellati, Brian; Vázquez, Marynel. The potential of socially assistive robots during infectious disease outbreaks". Science Ro- botics. 2020. 5 (44). https://doi.org/10.1126/scirobotics.abc9014 ISSN 2470-9476. PMID 33022606. S2CID 220687574	Spinal cord injury rehabilitation	Real-time monitoring & adaptation	Robotics / adaptive control	Empirical / not stated	Supports assisted training and functional engagement
59	Fan (2022)	Fan, Jing; Mion, Lorraine C.; Beuscher, Linda; Ullal, Akshith; Newhouse, Paul A.; Sarkar, Nilanjan. SAR -Connect: A Socially Assistive Robotic System to Support Activity and Social Engagement of Older Adult. IEEE Transactions on Robotics. 2022.38 (2): 1250–1269. https://doi.org/10.1109/tro.2021.3092162.ISSN 1552-3098. PMC 9531900. PMID 36204285.	Geriatric rehabilitation	Real-time monitoring & adaptation	Robotics / adaptive control	Empirical / not stated	Supports assisted training and functional engagement
60	Alshami (2025)	Alshami A., et al. Artificial Intelligence in rehabilitation: A narrative review on advancing patient care, Rehabilitación, Vol- ume 59, Issue 2, 2025, 100911, ISSN 0048-7120, https://doi.org/10.1016/j.rh.2025.100911	General rehabilitation	Cross-layer / conceptual	Mixed AI methods / review	Narrative review	Overall benefits summarized, but evidence remains heterogeneous
61	Lanotte (2023)	Lanotte F, O’Brien MK, Jayaraman A. AI in Rehabilitation Medicine: Opportunities and Challenges. Ann Rehabil Med. 2023;47(6):444-458. https://doi.org/10.5535/arm.23131	General rehabilitation	Cross-layer / conceptual	Mixed AI methods / review	Empirical / not stated	Overall benefits summarized, but evidence remains heterogeneous
